# Supplementary material for: Bacterial Communities of Surface Mixed Layer in the Pacific Sector of the Western Arctic Ocean during Sea-Ice Melting
Source: PLoS One. 2014 Jan 31;9(1):e86887. doi: 10.1371/journal.pone.0086887 (PMC3908934; doi:10.1371/journal.pone.0086887)
Supplement: Table S2 — Bacterial community in class level. (ZIP) [file pone.0086887.s006.zip]

Archive with 1 entries (1 files):
- Table S2.docx
